# Supplementary material for: Role of Bioaerosols on the Short-Distance Transmission of Multidrug-Resistant Methicillin-Resistant Staphylococcus aureus (MRSA) in a Chicken Farm Environment
Source: Antibiotics (Basel). 2022 Jan 10;11(1):81. doi: 10.3390/antibiotics11010081 (PMC8773248; doi:10.3390/antibiotics11010081)
Supplement: Supplementary file 1 [file antibiotics-11-00081-s001.zip]

Archive with 1 entries (1 files):
- antibiotics-1485000-supplementary.pdf
